# Supplementary material for: Physical structure and biological composition of canopies in tropical secondary and old-growth forests
Source: PLoS One. 2021 Aug 20;16(8):e0256571. doi: 10.1371/journal.pone.0256571 (PMC8378680; doi:10.1371/journal.pone.0256571)
Supplement: S1 Table — (CSV) [file pone.0256571.s004.csv]

* Leaf area harvest locations at the La Selva Biological Stations, Costa Rica
* Habitat are the three different-aged stands of secondary forest (SF)
* LS coord at the coordinates in La Selva's grid system, see map referenced in article
* Easting is that coordinate in Universal Transverse Mercator UTM zone 16 north
* Northing is the coordinate in UMT 16 N
* The DistX variables are the distance from that location to all other locations
Habitat	LS coord	Easting	Northing	Dist1 to	Dist 2	Dist 3	Dist4	Dist 5	Dist 6	Dist7	Dist 8	Dist 9	Dist10	Dist11	Dist12	Dist13	Dist14	Dist15	Dist 16
25-yr SF	1785:-1500	1154895	825149	*****	101	285	203	614	787	1130	1291	1237	3429	3569	3461	3512	3553	3467	3560
25-yr SF	1885.-1500	1154810	825094	101	*****	223	102	529	699	1032	1194	1140	3440	3576	3466	3517	3558	3469	3562
25-yr SF	1985:-1300	1154615	825202	285	223	*****	200	601	744	1007	1177	1118	3260	3392	3278	3329	3370	3278	3370
25-yr SF	1985:-1500	1154726	825036	203	102	200	*****	448	612	933	1097	1042	3457	3590	3477	3528	3568	3477	3569
18-yr SF	2285:-1800	1154618	824601	614	529	601	448	*****	177	567	708	663	3820	3943	3823	3873	3914	3816	3907
18-yr SF	2485:-1850	1154504	824466	787	699	744	612	177	*****	406	536	494	3910	4028	3906	3955	3995	3894	3984
18-yr SF	2885:-1750	1154124	824323	1130	1032	1007	933	567	406	*****	172	111	3951	4054	3925	3972	4011	3904	3990
18-yr SF	2985.-1850	1154062	824163	1291	1194	1177	1097	708	536	172	*****	62	4096	4195	4064	4111	4150	4041	4127
18-yr SF	2985:-1800	1154073	824224	1237	1140	1118	1042	663	494	111	62	*****	4038	4138	4008	4055	4094	3985	4071
36-yr SF	1400_1900	1153308	828189	3429	3440	3260	3457	3820	3910	3951	4096	4038	*****	183	213	232	253	306	344
36-yr SF	1485_2050	1153137	828255	3569	3576	3392	3590	3943	4028	4054	4195	4138	183	*****	144	116	105	217	204
36-yr SF	1585_1950	1153109	828114	3461	3466	3278	3477	3823	3906	3925	4064	4008	213	144	*****	51	92	94	145
36-yr SF	1585_2000	1153078	828155	3512	3517	3329	3528	3873	3955	3972	4111	4055	232	116	51	*****	41	100	112
36-yr SF	1585_2050	1153055	828189	3553	3558	3370	3568	3914	3995	4011	4150	4094	253	105	92	41	*****	123	100
36-yr SF	1685_1950	1153026	828069	3467	3469	3278	3477	3816	3894	3904	4041	3985	306	217	94	100	123	*****	94
36-yr SF	1685_2050	1152967	828142	3560	3562	3370	3569	3907	3984	3990	4127	4071	344	204	145	112	100	94	*****
