# Supplementary material for: Physical structure and biological composition of canopies in tropical secondary and old-growth forests
Source: PLoS One. 2021 Aug 20;16(8):e0256571. doi: 10.1371/journal.pone.0256571 (PMC8378680; doi:10.1371/journal.pone.0256571)
Supplement: S2 Table — (CSV) [file pone.0256571.s005.csv]

* Leaf harvest data for secondary forest sites at the La Selva Biological Station, Costa Rica
* Date is date of harvest
* Location are the First and Second coordinates in the La Selva grid system
* Habitat is the three areas of different ages secondary forest (SF)
* TowerID is a unique identifier for each tower
* Height is the top height from the ground of the tower section
* Section is the number of the section harvested, sequential from 1 at the ground
* FunGroup is the original functional group classification, Grass, Fern, Tree, Liana (woody vine), Palm, the dominant tree Pentaclethra macroloba (Penmac), non-woody epiphytes (NW epiphyte), Grass
* Areacm2 is the functional group vertical projection area in cm2
* LAI is the Areacm2 variable divided by the section area in cm2 (245 x 186 cm)
Date	Location	Habitat	TowerID	Height	Section	FunGroup	Areacm2	LAI
3/16/2005	1400_1900	36-yr SF	1	1.86	1	Grass	4376.11	0.096
3/16/2005	1400_1900	36-yr SF	1	1.86	1	Fern	986.33	0.0216
3/16/2005	1400_1900	36-yr SF	1	1.86	1	Tree	1997.27	0.0438
3/16/2005	1400_1900	36-yr SF	1	1.86	1	Liana	7287.04	0.1599
3/16/2005	1400_1900	36-yr SF	1	1.86	1	Palm	10683.94	0.2345
3/16/2005	1400_1900	36-yr SF	1	1.86	1	Penmac	2.47	0.0001
3/16/2005	1400_1900	36-yr SF	1	3.72	2	Palm	15713.47	0.3448
3/18/2005	1400_1900	36-yr SF	1	1.86	1	Fern	666.83	0.0146
3/18/2005	1400_1900	36-yr SF	1	3.72	2	Tree	16012.39	0.3514
3/18/2005	1400_1900	36-yr SF	1	3.72	2	Liana	15064.84	0.3306
3/18/2005	1400_1900	36-yr SF	1	3.72	2	Fern	956.17	0.021
3/18/2005	1400_1900	36-yr SF	1	5.58	3	Tree	55594.23	1.22
3/18/2005	1400_1900	36-yr SF	1	5.58	3	Liana	2278.99	0.05
3/18/2005	1400_1900	36-yr SF	1	5.58	3	NW epiphyte	13.14	0.0003
3/18/2005	1400_1900	36-yr SF	1	9.3	5	Palm	25412.38	0.5577
3/18/2005	1400_1900	36-yr SF	1	9.3	5	Tree	94.53	0.0021
3/18/2005	1400_1900	36-yr SF	1	9.3	5	Fern	24.08	0.0005
3/18/2005	1400_1900	36-yr SF	1	9.3	5	NW epiphyte	0.66	0
3/18/2005	1400_1900	36-yr SF	1	1.86	1	Liana	198.4	0.0044
3/18/2005	1400_1900	36-yr SF	1	11.16	6	Palm	13564.84	0.2977
3/18/2005	1400_1900	36-yr SF	1	13.02	7	Palm	25994.35	0.5704
3/18/2005	1400_1900	36-yr SF	1	13.02	7	Penmac	739.79	0.0162
3/18/2005	1400_1900	36-yr SF	1	13.02	7	Fern	77.78	0.0017
3/18/2005	1400_1900	36-yr SF	1	14.88	8	Penmac	6086.43	0.1336
3/18/2005	1400_1900	36-yr SF	1	14.88	8	Fern	1265.55	0.0278
3/18/2005	1400_1900	36-yr SF	1	18.6	10	Tree	13975.44	0.3067
3/18/2005	1400_1900	36-yr SF	1	18.6	10	NW epiphyte	100.53	0.0022
3/18/2005	1400_1900	36-yr SF	1	16.74	9	Penmac	17027.26	0.3737
3/18/2005	1400_1900	36-yr SF	1	16.74	9	Fern	114.19	0.0025
3/31/2005	1400_1900	36-yr SF	1	20.46	11	Tree	3488.31	0.0765
3/31/2005	1400_1900	36-yr SF	1	20.46	11	Fern	106.7	0.0023
3/31/2005	1400_1900	36-yr SF	1	20.46	11	Penmac	5416.84	0.1189
3/31/2005	1400_1900	36-yr SF	1	22.32	12	Penmac	31918.96	0.7004
3/31/2005	1400_1900	36-yr SF	1	22.32	12	Fern	1731	0.038
3/31/2005	1400_1900	36-yr SF	1	22.32	12	Tree	18207.7	0.3996
3/31/2005	1400_1900	36-yr SF	1	22.32	12	NW epiphyte	748.69	0.0164
3/31/2005	1400_1900	36-yr SF	1	24.18	13	NW epiphyte	2.3	0.0001
3/31/2005	1400_1900	36-yr SF	1	24.18	13	Fern	491.23	0.0108
3/31/2005	1400_1900	36-yr SF	1	24.18	13	Tree	1422.75	0.0312
3/31/2005	1400_1900	36-yr SF	1	24.18	13	Penmac	48613.62	1.0668
3/31/2005	1400_1900	36-yr SF	1	26.04	14	Tree	20657.39	0.4533
3/31/2005	1400_1900	36-yr SF	1	26.04	14	Fern	84.99	0.0019
3/31/2005	1400_1900	36-yr SF	1	26.04	14	NW epiphyte	586.75	0.0129
3/31/2005	1400_1900	36-yr SF	1	27.9	15	Tree	21731.62	0.4769
3/31/2005	1400_1900	36-yr SF	1	27.9	15	Fern	5.36	0.0001
3/31/2005	1400_1900	36-yr SF	1	27.9	15	Tree	267.09	0.0059
4/1/2005	1585_1950	36-yr SF	2	1.86	1	Grass	3286.71	0.0721
4/1/2005	1585_1950	36-yr SF	2	1.86	1	Penmac	32.74	0.0007
4/1/2005	1585_1950	36-yr SF	2	1.86	1	Liana	13492.12	0.2961
4/1/2005	1585_1950	36-yr SF	2	1.86	1	Palm	441.08	0.0097
4/1/2005	1585_1950	36-yr SF	2	1.86	1	Tree	2141.95	0.047
4/1/2005	1585_1950	36-yr SF	2	1.86	1	Fern	1870.66	0.0411
4/1/2005	1585_1950	36-yr SF	2	3.72	2	Tree	6425.98	0.141
4/1/2005	1585_1950	36-yr SF	2	3.72	2	Liana	17073.38	0.3747
4/1/2005	1585_1950	36-yr SF	2	3.72	2	Fern	58.22	0.0013
4/1/2005	1585_1950	36-yr SF	2	3.72	2	Liana	9121.95	0.2002
4/1/2005	1585_1950	36-yr SF	2	3.72	2	Palm	1702.19	0.0374
4/1/2005	1585_1950	36-yr SF	2	3.72	2	Tree	20480.62	0.4494
4/1/2005	1585_1950	36-yr SF	2	5.58	3	Liana	3223.29	0.0707
4/1/2005	1585_1950	36-yr SF	2	5.58	3	NW epiphyte	6.58	0.0001
4/1/2005	1585_1950	36-yr SF	2	5.58	3	Tree	50117.05	1.0998
4/1/2005	1585_1950	36-yr SF	2	5.58	3	Palm	18342.5	0.4025
4/1/2005	1585_1950	36-yr SF	2	7.44	4	Tree	11252.64	0.2469
4/1/2005	1585_1950	36-yr SF	2	7.44	4	Palm	5785.99	0.127
4/1/2005	1585_1950	36-yr SF	2	7.44	4	Tree	29385.4	0.6448
4/1/2005	1585_1950	36-yr SF	2	18.6	10	Penmac	1759.6	0.0386
4/6/2005	1585_1950	36-yr SF	2	18.6	10	NW epiphyte	0.38	0
4/1/2005	1585_1950	36-yr SF	2	20.46	11	Penmac	15349.24	0.3368
4/6/2005	1585_1950	36-yr SF	2	20.46	11	Tree	268.82	0.0059
4/6/2005	1585_1950	36-yr SF	2	20.46	11	Tree	1074.46	0.0236
4/6/2005	1585_1950	36-yr SF	2	22.32	12	Tree	2464.72	0.0541
4/6/2005	1585_1950	36-yr SF	2	24.18	13	Tree	27516.16	0.6038
4/6/2005	1585_1950	36-yr SF	2	24.18	13	NW epiphyte	0.12	0
4/6/2005	1585_1950	36-yr SF	2	26.04	14	Tree	10126.82	0.2222
4/6/2005	1585_2000	36-yr SF	3	1.86	1	Grass	18421.18	0.4042
4/6/2005	1585_2000	36-yr SF	3	1.86	1	Fern	1689.81	0.0371
4/6/2005	1585_2000	36-yr SF	3	1.86	1	Tree	9150.14	0.2008
4/6/2005	1585_2000	36-yr SF	3	1.86	1	Liana	1831.21	0.0402
4/6/2005	1585_2000	36-yr SF	3	3.72	2	Liana	5577.05	0.1224
4/6/2005	1585_2000	36-yr SF	3	3.72	2	Fern	7918.82	0.1738
4/6/2005	1585_2000	36-yr SF	3	3.72	2	Tree	11810.69	0.2592
4/6/2005	1585_2000	36-yr SF	3	5.58	3	Fern	8349.07	0.1832
4/6/2005	1585_2000	36-yr SF	3	5.58	3	Liana	316.64	0.0069
4/7/2005	1585_2000	36-yr SF	3	5.58	3	Fern	987.91	0.0217
4/7/2005	1585_2000	36-yr SF	3	5.58	3	NW epiphyte	897.8	0.0197
4/7/2005	1585_2000	36-yr SF	3	5.58	3	Tree	11693.59	0.2566
4/7/2005	1585_2000	36-yr SF	3	7.44	4	Fern	148.51	0.0033
4/7/2005	1585_2000	36-yr SF	3	7.44	4	NW epiphyte	7069.9	0.1551
4/7/2005	1585_2000	36-yr SF	3	7.44	4	Tree	35593.44	0.7811
4/7/2005	1585_2000	36-yr SF	3	9.3	5	NW epiphyte	6.14	0.0001
4/7/2005	1585_2000	36-yr SF	3	9.3	5	Liana	68.52	0.0015
4/7/2005	1585_2000	36-yr SF	3	9.3	5	Fern	170.26	0.0037
4/7/2005	1585_2000	36-yr SF	3	9.3	5	Tree	33166.89	0.7278
4/7/2005	1585_2000	36-yr SF	3	11.16	6	Tree	29363.79	0.6444
4/7/2005	1585_2000	36-yr SF	3	13.02	7	NW epiphyte	0.87	0
4/7/2005	1585_2000	36-yr SF	3	13.02	7	Tree	20595.1	0.4519
4/7/2005	1585_2000	36-yr SF	3	14.88	8	NW epiphyte	0.21	0
4/8/2005	1585_2000	36-yr SF	3	16.74	9	Liana	1159.19	0.0254
4/8/2005	1585_2000	36-yr SF	3	16.74	9	NW epiphyte	38.56	0.0008
4/8/2005	1585_2000	36-yr SF	3	18.6	10	NW epiphyte	0.5	0
4/8/2005	1585_2000	36-yr SF	3	20.46	11	Tree	22331.81	0.4901
4/8/2005	1585_2000	36-yr SF	3	20.46	11	Liana	4984.51	0.1094
4/12/2005	1585_2000	36-yr SF	3	22.32	12	Tree	25733.33	0.5647
4/12/2005	1585_2000	36-yr SF	3	22.32	12	L Epifita	33.74	0.0007
4/12/2005	1585_2000	36-yr SF	3	22.32	12	Liana	2084.5	0.0457
4/12/2005	1585_2000	36-yr SF	3	24.18	13	Tree	91469.72	2.0072
4/12/2005	1585_2000	36-yr SF	3	24.18	13	Liana	16473.16	0.3615
4/12/2005	1585_2000	36-yr SF	3	26.04	14	Tree	6942.49	0.1523
4/12/2005	1585_2000	36-yr SF	3	26.04	14	Liana	3758.28	0.0825
4/12/2005	1585_2050	36-yr SF	4	1.86	1	NW epiphyte	0.34	0
4/12/2005	1585_2050	36-yr SF	4	1.86	1	Liana	2278.55	0.05
4/12/2005	1585_2050	36-yr SF	4	1.86	1	Tree	11534.7	0.2531
4/12/2005	1585_2050	36-yr SF	4	1.86	1	Grass	7362.97	0.1616
4/12/2005	1585_2050	36-yr SF	4	1.86	1	Palm	2726.34	0.0598
4/12/2005	1585_2050	36-yr SF	4	3.72	2	Palm	4512.33	0.099
4/12/2005	1585_2050	36-yr SF	4	3.72	2	Tree	5629.62	0.1235
4/14/2005	1585_2050	36-yr SF	4	5.58	3	Tree	6693.62	0.1469
4/14/2005	1585_2050	36-yr SF	4	7.44	4	Tree	9298.84	0.2041
4/14/2005	1585_2050	36-yr SF	4	7.44	4	Liana	379.09	0.0083
4/14/2005	1585_2050	36-yr SF	4	7.44	4	Fern	69.12	0.0015
4/14/2005	1585_2050	36-yr SF	4	9.3	5	Tree	149.11	0.0033
4/14/2005	1585_2050	36-yr SF	4	11.16	6	Tree	276.61	0.0061
4/14/2005	1585_2050	36-yr SF	4	13.02	7	Liana	214.71	0.0047
4/14/2005	1585_2050	36-yr SF	4	13.02	7	Tree	14216.77	0.312
4/14/2005	1585_2050	36-yr SF	4	13.02	7	Fern	68.8	0.0015
4/14/2005	1585_2050	36-yr SF	4	20.46	11	Tree	498.56	0.0109
4/14/2005	1585_2050	36-yr SF	4	22.32	12	Tree	16644.01	0.3652
4/14/2005	1585_2050	36-yr SF	4	22.32	12	NW epiphyte	7.09	0.0002
4/19/2005	1585_2050	36-yr SF	4	24.18	13	Tree	1753.32	0.0385
4/19/2005	1585_2050	36-yr SF	4	24.18	13	Fern	822.44	0.018
4/19/2005	1585_2050	36-yr SF	4	24.18	13	NW epiphyte	2716.92	0.0596
4/19/2005	1585_2050	36-yr SF	4	26.04	14	Fern	729.54	0.016
4/19/2005	1585_2050	36-yr SF	4	26.04	14	Tree	19409.39	0.4259
4/19/2005	1585_2050	36-yr SF	4	26.04	14	NW epiphyte	1558.37	0.0342
4/19/2005	1585_2050	36-yr SF	4	27.9	15	Tree	15199.06	0.3335
4/19/2005	1585_2050	36-yr SF	4	29.76	16	Tree	609.39	0.0134
4/19/2005	1585_2050	36-yr SF	4	31.62	17	Tree	4026.8	0.0884
4/19/2005	1585_2050	36-yr SF	4	33.48	18	Fern	896.2	0.0197
4/19/2005	1585_2050	36-yr SF	4	33.48	18	Tree	51135.41	1.1221
4/19/2005	1585_2050	36-yr SF	4	33.48	18	NW epiphyte	213.37	0.0047
4/19/2005	1585_2050	36-yr SF	4	35.34	19	Fern	59.35	0.0013
4/19/2005	1585_2050	36-yr SF	4	35.34	19	NW epiphyte	383.65	0.0084
4/19/2005	1585_2050	36-yr SF	4	35.34	19	Tree	65520.61	1.4378
4/19/2005	1585_2050	36-yr SF	4	37.2	20	Tree	23836.74	0.5231
4/20/2005	1685_2050	36-yr SF	5	1.86	1	Liana	8381.94	0.1839
4/20/2005	1685_2050	36-yr SF	5	1.86	1	Tree	4064.82	0.0892
4/20/2005	1685_2050	36-yr SF	5	1.86	1	Grass	4373.86	0.096
4/20/2005	1685_2050	36-yr SF	5	1.86	1	Liana	1072.67	0.0235
4/20/2005	1685_2050	36-yr SF	5	1.86	1	Palm	30160.64	0.6619
4/21/2005	1685_2050	36-yr SF	5	1.86	1	Palm	15540.64	0.341
4/21/2005	1685_2050	36-yr SF	5	3.72	2	Tree	413.38	0.0091
4/21/2005	1685_2050	36-yr SF	5	3.72	2	Liana	190.94	0.0042
4/21/2005	1685_2050	36-yr SF	5	3.72	2	Palm	26876.99	0.5898
4/22/2005	1685_2050	36-yr SF	5	14.88	8	Fern	1.17	0
4/22/2005	1685_2050	36-yr SF	5	14.88	8	Tree	3711.9	0.0815
4/22/2005	1685_2050	36-yr SF	5	13.02	7	NW epiphyte	0.11	0
4/22/2005	1685_2050	36-yr SF	5	16.74	9	NW epiphyte	0.28	0
4/22/2005	1685_2050	36-yr SF	5	16.74	9	Fern	18.32	0.0004
4/22/2005	1685_2050	36-yr SF	5	18.6	10	NW epiphyte	0.19	0
4/22/2005	1685_2050	36-yr SF	5	18.6	10	Fern	77.36	0.0017
4/22/2005	1685_2050	36-yr SF	5	18.6	10	Liana	3187.2	0.0699
4/22/2005	1685_2050	36-yr SF	5	20.46	11	Fern	1426.25	0.0313
4/22/2005	1685_2050	36-yr SF	5	20.46	11	NW epiphyte	3.28	0.0001
4/22/2005	1685_2050	36-yr SF	5	20.46	11	Liana	20811.43	0.4567
4/22/2005	1685_2050	36-yr SF	5	20.46	11	Penmac	7819.91	0.1716
4/22/2005	1685_2050	36-yr SF	5	22.32	12	Fern	255.04	0.0056
4/22/2005	1685_2050	36-yr SF	5	22.32	12	Liana	11550.71	0.2535
4/22/2005	1685_2050	36-yr SF	5	22.32	12	Penmac	8244.9	0.1809
4/26/2005	1685_2050	36-yr SF	5	22.32	12	Penmac	34739.05	0.7623
4/26/2005	1685_2050	36-yr SF	5	22.32	12	Liana	3876.65	0.0851
4/26/2005	1685_2050	36-yr SF	5	27.9	15	Tree	1722.16	0.0378
4/26/2005	1685_1950	36-yr SF	6	1.86	1	Grass	14101.6	0.3094
4/26/2005	1685_1950	36-yr SF	6	1.86	1	NW epiphyte	2063.45	0.0453
4/26/2005	1685_1950	36-yr SF	6	1.86	1	Liana	180.12	0.004
4/26/2005	1685_1950	36-yr SF	6	1.86	1	Palm	2775.24	0.0609
4/26/2005	1685_1950	36-yr SF	6	1.86	1	Tree	4511.65	0.099
4/26/2005	1685_1950	36-yr SF	6	1.86	1	Fern	657.95	0.0144
4/26/2005	1685_1950	36-yr SF	6	1.86	1	Liana	2535.76	0.0556
4/27/2005	1685_1950	36-yr SF	6	1.86	1	Tree	5618.86	0.1233
4/27/2005	1685_1950	36-yr SF	6	1.86	1	L Epifita	67.94	0.0015
4/27/2005	1685_1950	36-yr SF	6	3.72	2	L Epifita	3702.94	0.0813
4/27/2005	1685_1950	36-yr SF	6	3.72	2	Tree	24166.84	0.5303
4/27/2005	1685_1950	36-yr SF	6	3.72	2	Liana	113.25	0.0025
4/27/2005	1685_1950	36-yr SF	6	5.58	3	Tree	10244.26	0.2248
4/27/2005	1685_1950	36-yr SF	6	5.58	3	Liana	1393.29	0.0306
4/27/2005	1685_1950	36-yr SF	6	7.44	4	Fern	82.33	0.0018
4/27/2005	1685_1950	36-yr SF	6	7.44	4	L Epifita	8542.71	0.1875
4/27/2005	1685_1950	36-yr SF	6	7.44	4	Tree	5517.19	0.1211
4/27/2005	1685_1950	36-yr SF	6	7.44	4	Liana	1617.6	0.0355
4/27/2005	1685_1950	36-yr SF	6	9.3	5	Liana	344.2	0.0076
4/27/2005	1685_1950	36-yr SF	6	9.3	5	Fern	16.2	0.0004
4/27/2005	1685_1950	36-yr SF	6	9.3	5	NW epiphyte	159.64	0.0035
4/27/2005	1685_1950	36-yr SF	6	9.3	5	L Epifita	6049.66	0.1328
4/27/2005	1685_1950	36-yr SF	6	9.3	5	Tree	10110.72	0.2219
4/27/2005	1685_1950	36-yr SF	6	11.16	6	Tree	4524.18	0.0993
4/27/2005	1685_1950	36-yr SF	6	11.16	6	NW epiphyte	0.58	0
4/27/2005	1685_1950	36-yr SF	6	13.02	7	Tree	53.28	0.0012
4/27/2005	1685_1950	36-yr SF	6	14.88	8	Fern	14.25	0.0003
4/27/2005	1685_1950	36-yr SF	6	14.88	8	Tree	4133.36	0.0907
4/27/2005	1685_1950	36-yr SF	6	14.88	8	NW epiphyte	0.03	0
4/27/2005	1685_1950	36-yr SF	6	14.88	8	Penmac	2776.68	0.0609
4/27/2005	1685_1950	36-yr SF	6	16.74	9	Penmac	2476.36	0.0543
5/2/2005	1685_1950	36-yr SF	6	16.74	9	Tree	3126.41	0.0686
5/2/2005	1685_1950	36-yr SF	6	16.74	9	Penmac	3300.32	0.0724
5/2/2005	1685_1950	36-yr SF	6	22.32	12	Penmac	34828.62	0.7643
5/2/2005	1685_1950	36-yr SF	6	24.18	13	Fern	60.74	0.0013
5/2/2005	1685_1950	36-yr SF	6	24.18	13	Liana	2018.3	0.0443
5/2/2005	1685_1950	36-yr SF	6	24.18	13	NW epiphyte	12.46	0.0003
5/2/2005	1685_1950	36-yr SF	6	24.18	13	Penmac	42659.98	0.9361
5/2/2005	1685_1950	36-yr SF	6	26.04	14	Fern	2394.56	0.0525
5/2/2005	1685_1950	36-yr SF	6	26.04	14	Liana	18323.33	0.4021
5/2/2005	1685_1950	36-yr SF	6	26.04	14	Tree	32623.29	0.7159
5/2/2005	1685_1950	36-yr SF	6	26.04	14	Liana	31478.88	0.6908
5/2/2005	1685_1950	36-yr SF	6	26.04	14	NW epiphyte	201.79	0.0044
5/3/2005	1685_1950	36-yr SF	6	27.9	15	Liana	26575.93	0.5832
5/3/2005	1685_1950	36-yr SF	6	27.9	15	Tree	41362.88	0.9077
5/3/2005	1685_1950	36-yr SF	6	27.9	15	NW epiphyte	19.66	0.0004
5/3/2005	1685_1950	36-yr SF	6	29.76	16	Tree	4307.95	0.0945
5/3/2005	1485_2050	36-yr SF	7	1.86	1	Grass	57941.03	1.2715
5/3/2005	1485_2050	36-yr SF	7	1.86	1	NW epiphyte	1291.45	0.0283
5/3/2005	1485_2050	36-yr SF	7	1.86	1	Penmac	349.74	0.0077
5/3/2005	1485_2050	36-yr SF	7	1.86	1	Tree	116.62	0.0026
5/3/2005	1485_2050	36-yr SF	7	1.86	1	Palm	22.71	0.0005
5/4/2005	1485_2050	36-yr SF	7	3.72	2	Tree	5924.6	0.13
5/4/2005	1485_2050	36-yr SF	7	6	3	Tree	1340.11	0.0294
5/4/2005	1485_2050	36-yr SF	7	7	4	Tree	17421.32	0.3823
5/4/2005	1485_2050	36-yr SF	7	7	4	Fern	50.23	0.0011
5/4/2005	1485_2050	36-yr SF	7	9	5	Liana	314.9	0.0069
5/4/2005	1485_2050	36-yr SF	7	9	5	Tree	2980.58	0.0654
5/4/2005	1485_2050	36-yr SF	7	9	5	Fern	40.91	0.0009
5/4/2005	1485_2050	36-yr SF	7	17	9	Penmac	41609.92	0.9131
5/4/2005	1485_2050	36-yr SF	7	17	9	Liana	5463.23	0.1199
5/4/2005	1485_2050	36-yr SF	7	19	10	Liana	22672.93	0.4975
5/4/2005	1485_2050	36-yr SF	7	19	10	Tree	5118.03	0.1123
5/4/2005	1485_2050	36-yr SF	7	19	10	Penmac	25651.76	0.5629
5/4/2005	1485_2050	36-yr SF	7	20	11	Tree	624.41	0.0137
5/4/2005	1485_2050	36-yr SF	7	20	11	Liana	697.18	0.0153
5/4/2005	1485_2050	36-yr SF	7	20	11	Penmac	20720.66	0.4547
5/19/2005	1785_-1500	25-yr SF	8	1.9	1	Tree	14067.68	0.3087
5/19/2005	1785_-1500	25-yr SF	8	1.9	1	Liana	1193.13	0.0262
5/19/2005	1785_-1500	25-yr SF	8	1.9	1	Penmac	96.47	0.0021
5/19/2005	1785_-1500	25-yr SF	8	1.9	1	Palm	259.53	0.0057
5/19/2005	1785_-1500	25-yr SF	8	1.9	1	Liana	36.52	0.0008
5/19/2005	1785_-1500	25-yr SF	8	1.9	1	Grass	1829.59	0.0401
5/19/2005	1785_-1500	25-yr SF	8	3.7	2	Liana	3450.36	0.0757
5/19/2005	1785_-1500	25-yr SF	8	3.7	2	NW epiphyte	191.84	0.0042
5/19/2005	1785_-1500	25-yr SF	8	3.7	2	Tree	16490.99	0.3619
5/19/2005	1785_-1500	25-yr SF	8	5.6	3	Tree	5724.71	0.1256
5/19/2005	1785_-1500	25-yr SF	8	5.6	3	Liana	1615.98	0.0355
5/19/2005	1785_-1500	25-yr SF	8	7.4	4	Liana	666.27	0.0146
5/19/2005	1785_-1500	25-yr SF	8	7.4	4	Tree	4675.88	0.1026
5/19/2005	1785_-1500	25-yr SF	8	9.3	5	Liana	1266.73	0.0278
5/19/2005	1785_-1500	25-yr SF	8	9.3	5	Tree	16820.67	0.3691
5/19/2005	1785_-1500	25-yr SF	8	11.2	6	Tree	28774.3	0.6314
5/20/2005	1785_-1500	25-yr SF	8	13	7	Tree	20755.24	0.4555
5/20/2005	1785_-1500	25-yr SF	8	14.9	8	Fern	28.41	0.0006
5/20/2005	1785_-1500	25-yr SF	8	14.9	8	Penmac	4788.2	0.1051
5/20/2005	1785_-1500	25-yr SF	8	14.9	8	Tree	15160.94	0.3327
5/20/2005	1785_-1500	25-yr SF	8	16.7	9	Penmac	14394.34	0.3159
5/20/2005	1785_-1500	25-yr SF	8	16.7	9	Tree	1269.14	0.0279
5/20/2005	1785_-1500	25-yr SF	8	18.6	10	Penmac	2932.46	0.0644
5/20/2005	1785_-1500	25-yr SF	8	22.3	12	Fern	285	0.0063
5/20/2005	1785_-1500	25-yr SF	8	22.3	12	Tree	76442.91	1.6775
5/20/2005	1785_-1500	25-yr SF	8	22.3	12	NW epiphyte	3.81	0.0001
5/20/2005	1785_-1500	25-yr SF	8	22.3	12	Liana	7364.62	0.1616
5/20/2005	1785_-1500	25-yr SF	8	24.2	13	Fern	101.03	0.0022
5/20/2005	1785_-1500	25-yr SF	8	24.2	13	Liana	13064.31	0.2867
5/20/2005	1785_-1500	25-yr SF	8	24.2	13	Tree	61831	1.3568
5/26/2005	2985_-1800	18-yr SF	9	1.86	1	Tree	71234.3	1.5632
5/26/2005	2985_-1800	18-yr SF	9	1.86	1	Grass	2402.61	0.0527
5/26/2005	2985_-1800	18-yr SF	9	1.86	1	Fern	766.64	0.0168
5/26/2005	2985_-1800	18-yr SF	9	1.86	1	Liana	2050.63	0.045
5/26/2005	2985_-1800	18-yr SF	9	1.86	1	Liana	859.35	0.0189
5/26/2005	2985_-1800	18-yr SF	9	3.72	2	Liana	18640.16	0.409
5/26/2005	2985_-1800	18-yr SF	9	3.72	2	Tree	44244.87	0.9709
5/26/2005	2985_-1800	18-yr SF	9	3.72	2	Fern	357.82	0.0079
5/26/2005	2985_-1800	18-yr SF	9	5.58	3	Liana	4493.64	0.0986
5/26/2005	2985_-1800	18-yr SF	9	5.58	3	Tree	34029.43	0.7468
5/26/2005	2985_-1800	18-yr SF	9	7.44	4	Tree	7191.34	0.1578
5/26/2005	2985_-1800	18-yr SF	9	7.44	4	Liana	578.55	0.0127
5/26/2005	2985_-1800	18-yr SF	9	11.16	6	Tree	2320.44	0.0509
6/1/2005	1885:-1500	25-yr SF	10	1.86	1	Fern	12608.39	0.2767
6/1/2005	1885:-1500	25-yr SF	10	1.86	1	Palm	15745.7	0.3455
6/1/2005	1885:-1500	25-yr SF	10	1.86	1	Grass	2584.14	0.0567
6/1/2005	1885:-1500	25-yr SF	10	1.86	1	Liana	3315.94	0.0728
6/1/2005	1885:-1500	25-yr SF	10	1.86	1	Tree	255.03	0.0056
6/1/2005	1885:-1500	25-yr SF	10	3.72	2	Liana	1717.92	0.0377
6/1/2005	1885:-1500	25-yr SF	10	3.72	2	Fern	9977.61	0.219
6/1/2005	1885:-1500	25-yr SF	10	3.72	2	Tree	3486.11	0.0765
6/1/2005	1885:-1500	25-yr SF	10	3.72	2	Palm	6311.61	0.1385
6/1/2005	1885:-1500	25-yr SF	10	3.72	2	NW epiphyte	4.11	0.0001
6/1/2005	1885:-1500	25-yr SF	10	5.58	3	Tree	12614	0.2768
6/1/2005	1885:-1500	25-yr SF	10	5.58	3	Fern	1230.34	0.027
6/1/2005	1885:-1500	25-yr SF	10	5.58	3	Palm	10549.09	0.2315
6/1/2005	1885:-1500	25-yr SF	10	5.58	3	Liana	1101.42	0.0242
6/1/2005	1885:-1500	25-yr SF	10	9.3	5	Tree	11147.66	0.2446
6/1/2005	1885:-1500	25-yr SF	10	9.3	5	Fern	13.25	0.0003
6/1/2005	1885:-1500	25-yr SF	10	11.16	6	Tree	739.24	0.0162
6/1/2005	1885:-1500	25-yr SF	10	13.02	7	Penmac	15186.88	0.3333
6/1/2005	1885:-1500	25-yr SF	10	13.02	7	Tree	532.74	0.0117
6/1/2005	1885:-1500	25-yr SF	10	14.88	8	Penmac	3731.06	0.0819
6/1/2005	1885:-1500	25-yr SF	10	14.88	8	Tree	608.96	0.0134
6/1/2005	1885:-1500	25-yr SF	10	16.74	9	Penmac	32214.72	0.7069
6/1/2005	1885:-1500	25-yr SF	10	18.6	10	Tree	14491.58	0.318
6/1/2005	1885:-1500	25-yr SF	10	18.6	10	Penmac	20549.58	0.4509
6/1/2005	1885:-1500	25-yr SF	10	20.46	11	Penmac	14172.26	0.311
6/1/2005	1885:-1500	25-yr SF	10	20.46	11	Tree	18383.43	0.4034
6/1/2005	1885:-1500	25-yr SF	10	20.46	11	Liana	161.28	0.0035
6/1/2005	1885:-1500	25-yr SF	10	22.32	12	Penmac	29120.98	0.639
6/1/2005	1885:-1500	25-yr SF	10	22.32	12	Tree	7267.34	0.1595
6/1/2005	1885:-1500	25-yr SF	10	22.32	12	Liana	4081.68	0.0896
6/1/2005	1885:-1500	25-yr SF	10	22.32	12	NW epiphyte	266.69	0.0059
6/3/2005	2985:-1850	18-yr SF	11	1.9	1	Fern	2146.31	0.0471
6/3/2005	2985:-1850	18-yr SF	11	1.9	1	Grass	3137.16	0.0688
6/3/2005	2985:-1850	18-yr SF	11	1.9	1	Liana	654.96	0.0144
6/3/2005	2985:-1850	18-yr SF	11	1.9	1	Tree	23240.78	0.51
6/3/2005	2985:-1850	18-yr SF	11	1.9	1	Liana	5202.17	0.1142
6/3/2005	2985:-1850	18-yr SF	11	3.7	2	Liana	8252.55	0.1811
6/3/2005	2985:-1850	18-yr SF	11	3.7	2	Grass	5792.51	0.1271
6/3/2005	2985:-1850	18-yr SF	11	3.7	2	Tree	51248.68	1.1246
6/3/2005	2985:-1850	18-yr SF	11	5.6	3	Tree	11543.05	0.2533
6/3/2005	2985:-1850	18-yr SF	11	9.3	5	Tree	5818.75	0.1277
6/3/2005	2985:-1850	18-yr SF	11	11.2	6	Tree	5134.75	0.1127
6/3/2005	2985:-1850	18-yr SF	11	13	7	Tree	13861.64	0.3042
6/9/2005	1985:-1300	25-yr SF	12	1.9	1	NW epiphyte	56.17	0.0012
6/9/2005	1985:-1300	25-yr SF	12	1.9	1	Grass	8212.07	0.1802
6/9/2005	1985:-1300	25-yr SF	12	1.9	1	Fern	7983.4	0.1752
6/9/2005	1985:-1300	25-yr SF	12	1.9	1	Tree	14132.4	0.3101
6/9/2005	1985:-1300	25-yr SF	12	1.9	1	Liana	749.97	0.0165
6/9/2005	1985:-1300	25-yr SF	12	1.9	1	Liana	158.91	0.0035
6/9/2005	1985:-1300	25-yr SF	12	1.9	1	Palm	8022.35	0.176
6/9/2005	1985:-1300	25-yr SF	12	3.7	2	Fern	18270.63	0.4009
6/9/2005	1985:-1300	25-yr SF	12	3.7	2	Palm	10635.03	0.2334
6/9/2005	1985:-1300	25-yr SF	12	3.7	2	Tree	18602.54	0.4082
6/9/2005	1985:-1300	25-yr SF	12	3.7	2	Liana	2260.54	0.0496
6/9/2005	1985:-1300	25-yr SF	12	5.6	3	Liana	1416.49	0.0311
6/9/2005	1985:-1300	25-yr SF	12	5.6	3	Fern	1279.91	0.0281
6/9/2005	1985:-1300	25-yr SF	12	5.6	3	Tree	22176.1	0.4866
6/9/2005	1985:-1300	25-yr SF	12	7.4	4	Liana	1534.2	0.0337
6/9/2005	1985:-1300	25-yr SF	12	7.4	4	Fern	436.37	0.0096
6/9/2005	1985:-1300	25-yr SF	12	7.4	4	NW epiphyte	2.15	0
6/9/2005	1985:-1300	25-yr SF	12	7.4	4	Tree	30063.03	0.6597
6/9/2005	1985:-1300	25-yr SF	12	9.3	5	Tree	22405.1	0.4917
6/9/2005	1985:-1300	25-yr SF	12	9.3	5	NW epiphyte	8.05	0.0002
6/9/2005	1985:-1300	25-yr SF	12	9.3	5	Liana	3297.43	0.0724
6/9/2005	1985:-1300	25-yr SF	12	11.2	6	Liana	1773.6	0.0389
6/9/2005	1985:-1300	25-yr SF	12	11.2	6	Tree	33983.43	0.7457
6/9/2005	1985:-1300	25-yr SF	12	13	7	Tree	6183.5	0.1357
6/9/2005	1985:-1300	25-yr SF	12	13	7	Liana	254.39	0.0056
6/9/2005	1985:-1300	25-yr SF	12	16.7	9	Tree	3376.56	0.0741
6/9/2005	1985:-1300	25-yr SF	12	18.6	10	Tree	41079.4	0.9015
6/9/2005	1985:-1300	25-yr SF	12	20.5	11	Liana	102.97	0.0023
6/9/2005	1985:-1300	25-yr SF	12	20.5	11	Tree	56526.83	1.2404
6/9/2005	1985:-1300	25-yr SF	12	22.3	12	Tree	47349.92	1.0391
6/9/2005	1985:-1300	25-yr SF	12	22.3	12	Liana	596.58	0.0131
6/9/2005	1985:-1300	25-yr SF	12	24	13	Liana	557.75	0.0122
6/9/2005	1985:-1300	25-yr SF	12	24	13	Tree	18570.88	0.4075
6/16/2005	2885:-1750	18-yr SF	13	1.9	1	Tree	0	0
6/16/2005	2885:-1750	18-yr SF	13	1.9	1	NW epiphyte	51.82	0.0011
6/16/2005	2885:-1750	18-yr SF	13	1.9	1	Grass	3154.4	0.0692
6/16/2005	2885:-1750	18-yr SF	13	1.9	1	Liana	1470.98	0.0323
6/16/2005	2885:-1750	18-yr SF	13	1.9	1	Penmac	666.39	0.0146
6/16/2005	2885:-1750	18-yr SF	13	1.9	1	Liana	1649.41	0.0362
6/16/2005	2885:-1750	18-yr SF	13	1.9	1	Fern	644.6	0.0141
6/16/2005	2885:-1750	18-yr SF	13	3.7	2	Liana	2185.78	0.048
6/16/2005	2885:-1750	18-yr SF	13	3.7	2	Penmac	656.99	0.0144
6/16/2005	2885:-1750	18-yr SF	13	3.7	2	Fern	107.77	0.0024
6/16/2005	2885:-1750	18-yr SF	13	3.7	2	Tree	10188.2	0.2236
6/16/2005	2885:-1750	18-yr SF	13	1.9	1	NW epiphyte	1163.48	0.0255
6/16/2005	2885:-1750	18-yr SF	13	1.9	1	Liana	6.11	0.0001
6/16/2005	2885:-1750	18-yr SF	13	1.9	1	Tree	63.6	0.0014
6/16/2005	2885:-1750	18-yr SF	13	3.7	2	NW epiphyte	1.12	0
6/16/2005	2885:-1750	18-yr SF	13	3.7	2	Fern	209.75	0.0046
6/16/2005	2885:-1750	18-yr SF	13	3.7	2	Tree	19858.53	0.4358
6/16/2005	2885:-1750	18-yr SF	13	3.7	2	Liana	26582.55	0.5833
6/20/2005	2885:-1750	18-yr SF	13	5.6	3	Tree	43910.65	0.9636
6/20/2005	2885:-1750	18-yr SF	13	5.6	3	Penmac	1355.38	0.0297
6/20/2005	2885:-1750	18-yr SF	13	5.6	3	Liana	8567.68	0.188
6/20/2005	2885:-1750	18-yr SF	13	5.6	3	Liana	26827.41	0.5887
6/20/2005	2885:-1750	18-yr SF	13	5.6	3	NW epiphyte	0.63	0
6/20/2005	2885:-1750	18-yr SF	13	7.4	4	Liana	3572.96	0.0784
6/20/2005	2885:-1750	18-yr SF	13	7.4	4	Tree	14926.38	0.3275
6/20/2005	2885:-1750	18-yr SF	13	7.4	4	Liana	54672.03	1.1997
6/20/2005	2885:-1750	18-yr SF	13	11.2	6	Tree	26462.3	0.5807
6/20/2005	2885:-1750	18-yr SF	13	11.2	6	Liana	20728.09	0.4549
6/20/2005	2885:-1750	18-yr SF	13	13	7	Tree	317.3	0.007
6/20/2005	2885:-1750	18-yr SF	13	14.9	8	Liana	4032.5	0.0885
6/20/2005	2885:-1750	18-yr SF	13	16.7	9	Tree	30.2	0.0007
6/20/2005	2885:-1750	18-yr SF	13	17	9	Penmac	13.14	0.0003
6/22/2005	1985:-1500	25-yr SF	14	1.9	1	Liana	228.93	0.005
6/22/2005	1985:-1500	25-yr SF	14	1.9	1	Liana	230.05	0.005
6/22/2005	1985:-1500	25-yr SF	14	1.9	1	Palm	2061.32	0.0452
6/22/2005	1985:-1500	25-yr SF	14	1.9	1	NW epiphyte	5.23	0.0001
6/22/2005	1985:-1500	25-yr SF	14	1.9	1	Fern	52329.5	1.1483
6/22/2005	1985:-1500	25-yr SF	14	1.9	1	Grass	7915.23	0.1737
6/22/2005	1985:-1500	25-yr SF	14	1.9	1	Tree	4683.33	0.1028
6/22/2005	1985:-1500	25-yr SF	14	3.7	2	Tree	13476.08	0.2957
6/22/2005	1985:-1500	25-yr SF	14	3.7	2	Liana	1187.52	0.0261
6/22/2005	1985:-1500	25-yr SF	14	3.7	2	Liana	1257.02	0.0276
6/23/2005	1985:-1500	25-yr SF	14	11.2	6	Liana	181.05	0.004
6/24/2005	1985:-1500	25-yr SF	14	14.9	8	Liana	2268.39	0.0498
6/24/2005	1985:-1500	25-yr SF	14	14.9	8	NW epiphyte	394.59	0.0087
6/24/2005	1985:-1500	25-yr SF	14	14.9	8	Fern	80.5	0.0018
6/24/2005	1985:-1500	25-yr SF	14	16.7	9	Fern	58.62	0.0013
6/24/2005	1985:-1500	25-yr SF	14	16.7	9	NW epiphyte	91.81	0.002
6/24/2005	1985:-1500	25-yr SF	14	16.7	9	Liana	19329.06	0.4242
6/24/2005	1985:-1500	25-yr SF	14	18.6	10	Fern	443.07	0.0097
6/24/2005	1985:-1500	25-yr SF	14	18.6	10	NW epiphyte	14.16	0.0003
6/24/2005	1985:-1500	25-yr SF	14	18.6	10	Liana	31516.54	0.6916
6/24/2005	1985:-1500	25-yr SF	14	20.5	11	Liana	85206.71	1.8698
6/24/2005	1985:-1500	25-yr SF	14	20.5	11	Fern	285.64	0.0063
6/24/2005	1985:-1500	25-yr SF	14	20.5	11	Penmac	211.36	0.0046
6/24/2005	1985:-1500	25-yr SF	14	22.3	12	Liana	88597.12	1.9442
6/24/2005	1985:-1500	25-yr SF	14	22.3	12	Grass	0.99	0
6/24/2005	1985:-1500	25-yr SF	14	24.2	13	Liana	5136.4	0.1127
6/24/2005	1985:-1500	25-yr SF	14	26	14	Tree	34305.77	0.7528
6/24/2005	1985:-1500	25-yr SF	14	26	14	NW epiphyte	333.31	0.0073
6/24/2005	1985:-1500	25-yr SF	14	24.2	13	Tree	9991.13	0.2192
6/24/2005	1985:-1500	25-yr SF	14	24.2	13	Penmac	1475.86	0.0324
6/28/2005	2485:-1850	18-yr SF	15	1.9	1	Liana	1398.66	0.0307
6/28/2005	2485:-1850	18-yr SF	15	1.9	1	Grass	29741.39	0.6527
6/28/2005	2485:-1850	18-yr SF	15	1.9	1	Liana	227.56	0.005
6/28/2005	2485:-1850	18-yr SF	15	1.9	1	Fern	6596.55	0.1448
6/28/2005	2485:-1850	18-yr SF	15	1.9	1	Tree	4973.98	0.1092
6/28/2005	2485:-1850	18-yr SF	15	3.7	2	Grass	94726.47	2.0787
6/28/2005	2485:-1850	18-yr SF	15	3.7	2	Tree	3977.65	0.0873
6/29/2005	2285:-1800	18-yr SF	16	1.9	1	Grass	2740.8	0.0601
6/29/2005	2285:-1800	18-yr SF	16	1.9	1	Liana	4864.99	0.1068
6/29/2005	2285:-1800	18-yr SF	16	1.9	1	Tree	6269.42	0.1376
6/29/2005	2285:-1800	18-yr SF	16	1.9	1	NW epiphyte	58.66	0.0013
6/29/2005	2285:-1800	18-yr SF	16	1.9	1	Liana	806.05	0.0177
6/29/2005	2285:-1800	18-yr SF	16	1.9	1	Fern	27534.28	0.6042
6/29/2005	2285:-1800	18-yr SF	16	3.7	2	Fern	3.15	0.0001
6/29/2005	2285:-1800	18-yr SF	16	3.7	2	Tree	3914.48	0.0859
6/29/2005	2285:-1800	18-yr SF	16	3.7	2	Liana	174.38	0.0038
6/29/2005	2285:-1800	18-yr SF	16	3.7	2	Tree	14493.8	0.3181
6/29/2005	2285:-1800	18-yr SF	16	3.7	2	Liana	795.59	0.0175
6/29/2005	2285:-1800	18-yr SF	16	5.6	3	Liana	699.74	0.0154
6/29/2005	2285:-1800	18-yr SF	16	5.6	3	Tree	30004.58	0.6584
6/29/2005	2285:-1800	18-yr SF	16	5.6	3	Tree	36549.93	0.8021
6/29/2005	2285:-1800	18-yr SF	16	7.4	4	Tree	31281.91	0.6865
6/29/2005	2285:-1800	18-yr SF	16	9.3	5	Tree	2954.93	0.0648
